# Supplementary material for: Expression of the Immunoglobulin Superfamily Cell Adhesion Molecules in the Developing Spinal Cord and Dorsal Root Ganglion
Source: PLoS One. 2015 Mar 31;10(3):e0121550. doi: 10.1371/journal.pone.0121550 (PMC4380438; doi:10.1371/journal.pone.0121550)
Supplement: S1 Table — (XLS) [file pone.0121550.s006.xls]

## Sheet: Sheet1
	Annotation	ID number	Expression Pattern at E15.5 lumbar spinal cord
1st screening
A1	DSCAM	AY005483	ubiquitously expressed in DRG and spinal cord
A2	DSCAM-like 1	AB093285	weakly expressed in dorsal spinal cord
A3	Contactin 1, F11, F3	NN_007727	no expression
A4	Contactin 2, TAG-1, axonin-1	BC053033	stronlgly expressed in DRG, subsets of interneurons and motor neurons
A5	Contactin 3, BIG-1, TAG-like 1	L01991	no expression
A6	Contactin 4, AXCAM, BIG-2	NM_173004	subsets of interneurons and sensory neurons
A7	Contactin 5, NB-2	XM_146640	subsets of dorsal interneurons
A8	Contactin 5, NB-2	ENSMUST00000058273	no expression
A9	Contactin 6, NB-3	AB032602	subsets of interneurons
A10	Bravo / Nr-CAM (originally, Ng-CAM a )	NM_176930	weakly expressed in dorsal spinal cord
A11	NCA (close of L1, L1-like, mouse homolog of human CALL)	NM_007697	strong ubiquitous expression in spinal cord, subsets of sensory neurons
A12	DDM36, Nope (neighbor of Punc e11 protein)	AF176694	no expression
A13	similar to DDM36, expressed in brain	BC053057	no expression
A14	RIKEN A230098A12, similar to DDM36	ENSMUST00000055535	no expression
A15	IGSF#9	AF317839	no expression
A16	Cdon (cell adhesion molecule-related/down-regulated by oncogenes)	NM_021339	midline
A17	BOC (Cdon binding protein)	NM_172506	no expression
A18	hypothetical protein FLJ30803	XM_145489	no expression
A19	RIKEN 1700058F15 gene-related	XM_129890	no expression
A20	SynCAM (Tslc1, IGSF#4, nectin-like 2)	AF434663	weakly expressed by subsets of motor neurons
A21	SynCAM 2/ TSLC1-like 2	NM_153112	ubiquitously expressed in spinal cord
A22	Nectin-like 1b (SynCAM-related), nectin-like 3	AK043760	weakly expressed in ventral spinal cord
A23	Nectin-like 1 (SynCAM-related)	NM_053199	subsets of motor neurons, ventral midline
A24	Nectin 1 (poliovirus receptor-related 1)	NM_021424	no expression
A25	Nectin 2 (poliovirus receptor related 2)	BC046770	no expression
A26	Nectin 3 alpha (poliovirus receptor-related 3)	AF195833	no expression
A27	Nectin 4 (poliovirus receptor related 4)	BC024948	no expression
A28	Kirre2 (Kin of irregular chiasm 2), nephrin related	BC052773	no expression
A29	NEPH1	AY243095	no expression
A30	NEPH2/ Kirre	XM_134637	no expression
A31	Esam (endothelial cell-selective adhesion molecule)	AF361882	no expression
A32	IGSF#11, similar to CTX	NM_170599	no expression
A33	JAM (junctional cell adhesion molecule), F11 receptor	U89915	no expression
A34	JAM 2 / VE-JAM	AF255911	no expression
A35	JAM 3 (junctional adhesion molecule)	AK008187	no expression
A36	MCAR (cellular receptors for subgroup C adenoviruses and group B coxsackie viruses)	U90715	weakly expressed in spinal cord
A37	CD2 member10	BC019477	no expression
A38	SN (sialoadhesin) Siglec	Z36233	no expression
A39	RIKEN B230374F23, human KIAA1061 ortholog (homologous to KIAA1263)	NM_177059	no expression
A40	CLMP (CAR-like membrane protein)/ASP5 (adipocyte-specific protein 5)	NM_133733	no expression
A41	Microfibril-associated glycoprotein 3	AK076071	no expression
A42	CTM/CTX-like (cortical thymocyte receptor)	NM_020518	no expression
A43	IGSF#1, inhibin binding protein long isoform	XM_135871	no expression
A44	Inhibin binding protein short isoform	XM_284698	no expression
A45	IGSF#7, MMAC8, MAIR-Ib, polymeric immunoglobulin receptor 5, dendritic cell-derived immunoglobulin receptor 1	AB065156	no expression
A46	CD83	AF001036	ubiquitous expression in spinal cord, subsets of sensory neurons
A47	Mcam/CD146/s-gicerin	AB035509	subsets of sensory neurons and motor neurons, blood vessels
A48	Lisch7 (annotated as a transcription factor)	BC004672	no expression
A49	4933439F11 related	XM_284282	no expression
A50	MDGA (MAM domain containing glycosylphosphatidylinositol anchor 1)	XM_196178	subsets of sensory neurons and interneurons
A51	hypothetical protein MGC36545	NM_153388	no expression
A52	RIKEN 5730420O05	XM_128642	no expression
A53	G protein coupled receptor 124/ tumor endothelial cell marker 5	NM_054044	no expression
A54	G protein coupled receptor homolog 125	BC052391	no expression
A55	ROR1(receptor tyrosine kinase-like orphan receptor 1)	AB010383	no expression
A56	ROR2 (receptor tyrosine kinase-like orphan receptor 2)	NM_013846	no expression
A57	IL1RAP (interleukin 1 receptor accessory protein)	NM-008364	no expression
A58	RIKEN 6430556C10, weakly similar to brain tumor associated protein NAG14	XM_141262	no expression
A59	Neurotrimin / CEPU-1 (IgLON)	BC023307	strong ubiquitous expression in spinal cord, subsets of sensory neurons
A60	Kilon (IgLON)	AK035218	subsets of sensory neurons, subsets of interneurons in dorsal and medial spinal cord
A61	LAMP/ LSAMP (IgLON) RIKEN B130007O04	XM_193825	no expression
A62	New IgLON	XM_145572	strongly expressed in ventral spinal cord
A63	OBCAM (IgLON)	XM_284477	weakly expressed in subsets of sensory neurons
A64	ICAM-5 / Telencephalin	NM_008319	no expression
A65	Semaphorin 3B	XM_203212	no expression
A66	Semaphorin 4B (C)	XM_133534	no expression
A67	PTPRF interacting	BC051169	no expression
A68	Tyro3, DTK, RSE	U18933	no expression
A69	AXL (UFO?) tyrosine kinase	BC050914	no expression
A70	hypothetical protein LOC216790	BC046431	no expression
A71	c-fms / CSFR	X06368	no expression
A72	KDR (kinase insert domain protein receptor)	NM_010612	blood vessels
2nd screening
B1	DCC	NM_007831	subsets of interneurons in medial and ventral spinal cord
B2	NAG 14/LRRC4-like protein/ MBAG1 (brain tumor-associated protein)	AF300458	weakly expressed in dorsal spinal cord
B3	Neurotractin, mKIAA3001 (IgLON)	AK122576	ubiquitous expression in spinal cord, subsets of sensory neurons
B4	MPTP	D13905	ubiquitous expression in spinal cord, strongly expressed in the midline
B5	PTPR A (protein tyrosine phosphatase, receptor type, A)	BC050930	ubiquitous expression in DRG
B6	Ftp-1	D88187	ubiquitous expression in spinal cord and DRG
B7	RPTP-u	NM_008984	subsets of interneurons in spinal cord
B8	RPTP-T mam4 rho-1	NM_021464	no expression
B9	PTP deltaA (closest homolog of PTP LAR)	AF326560	weakly expressed in motor neurons, dorsal and medial spinal cord
B10	PTP LAR	AF300943	no expression
B11	RPTP-kappa	NM_008983	weakly expressed in dorsal spinal cord
B12	PTP T9	D28530	weakly expressed in subsets of motor neurons and sensory neurons
B13	Flt-1 (VEGFR-1)/ emrk2	NM_010228	blood vessels
B14	Flt-3 tyr kinase/ STK1 (stem cell kinase-1)	X59398	no expression
B15	Tie-1 tyr kinase	AK052413	blood vessels
B16	Tie-2 tyr kinase	X67553	no expression
B17	PTK7 tyr kinase	NM_175168	weakly expressed in subsets of sensory neurons
B18	chondroadherin	BC012672	no expression
B19	AMIGO 1 (=slit)	AY237008	weakly expressed in subsets of sensory neurons
B20	AMIGO 2	AY237006	no expression
B21	AMIGO 3	AY237004	no expression
B22	Slit-like 2	BC050274	no expression
B23	Neuronal leucine rich repeats protein/ FLJ31810	NM_175516	no expression
B24	retina specific PAL	BC032270	no expression
B25	similar to PAL	XM_143529	no expression
B26	RIKEN A930010E21	AK044383	no expression
B27	Islr (immunoglobulin superfamily containing leucine-rich repeat)	AB024539	no expression
B28	cDNA sequence BC004018	NM_030562	weakly expressed in ventral spinal cord and DRG
B29	Lig1/Lrig-1(leucine-rich repeats and immunoglobulin-like domain 1)	NM_008377	strongly expressed in the midline, sebsets of interneurons in ventral spinal cord
B30	Lrrn1 (leucine-rich-repeat protein)	D45913	subsets of sensory neuons, dorsal spinal cord
B31	Lrrn2 (leucine rich repeat protein 2, neuronal)	XM_136224	subsets of sensory neuons and motor neurons
B32	Lrrn3 (leucine rich repeat protein 3, neuronal)	XM_126894	subsets of sensory neuons and motor neurons
B33	cDNA clone MGC:57943	BC052384	ubiquitous expression in spinal cord and subsets of sensory neuons
B34	RIKEN A530045B06	AK040916	no expression
B35	similar to NAG14	XM_198045	ubiquitous expression in spinal cord
B36	weakly similar to NAG14 homolog	AK083920	no expression
B37	RIKEN 4632419I10	XM_194114	no expression
B38	similar to SD07234p [Drosophila melanogaster]	XM_283052	no expression
B39	KIAA1465 homolog, similar to leucine-rich repeats IgSF	NM_177193	ubiquitous expression in DRG and subsets of interneuons
B40	Hypothetical zinc carboxypeptidases	AK078176	no expression
B41	similar to hypothetical protein FLJ20674	XM_144541	no expression
B42	RIKEN 2210407G14, trad, kalirin-12a, huntingtin-associated protein interacting protein, trio	NM_028217	ubiquitous expression in spinal cord, weakly expression in DRG
B43	Rbig1 (retinoblastoma inhibiting gene 1)	XM-011248	subsets of interneurons in medial spinal cord
B44	G protein-coupled receptor 116 (KIAA0758)	XM_128650	blood vessels
B45	IGSF#8, CD81 partner 3, EWI2, keratinocyte associated transmembrane protein 4	BC026633	subsets of sensory neuons, midline
B46	Fibulin 6/LOC240793 (LOC240793), similar to hemicentin	XM_136261	no expression
B47	MALT, mucosa associated lymphoid tissue lymphoma translocation gene 1	AK045200	no expression
B48	CD22 (BL-CAM) (involved in B cell adhesion to T and monocyte)	L16928	no expression
B49	Hepacam2,expressed sequence AI987662, similar to hypothetical protein FLJ25530	XM_133045	no expression
B50	Hepatitis virus receptor	M77196	no expression
B51	similar to hypothetical protein DKFZp434B1231, eEF1A2 binding protein	ENSMUST00000037639	ubiquitous expression in spinal cord and DRG
B52	similar to APEG 1 (aortic preferentially expressed gene 1)	BC048698	ubiquitous expression in spinal cord and subsets of sensory neuons
B53	Pe-CAM (platelet/endothelial cell adhesion molecule)	NM_008816	blood vessels
B54	Similar to SECTM1, secreted and transmembrane 1.	BC010462	no expression
B55	RIKEN 4930429020 homolog	AK045585	no expression
B56	alpha-1-B glycoprotein, liver regeneration-related protein 1	ENSMUST00000022973	no expression
B57	Vstm5, V-set and transmembrane domain containing 5	AK034938	ubiquitous expression in spinal cord and subsets of sensory neuons
B58	Vstm2a Human MGC33530 homolog, expressed in retina	BC027127	ubiquitous expression in spinal cord
B59	similar to adlican (a novel protein expressed in human arthritic tissues)	XM_143254	no expression
B60	Ly9	NM_008534	no expression
B61	CD147, basigin, emmprin	Y16256	ubiquitous expression in spinal cord and DRG, blood vessels
B62	Sdfr1; AW554172; Nptn SDR-1 (stromal cell derived factor receptor)	NM_009145	ubiquitous expression in spinal cord and DRG, blood vessels
B63	Hypothetical FLJ31737	AK053685	no expression
B64	RIKEN 4632428N05	AK014600	no expression
B65	Ptgfrn F2 alpha prostaglandin regulatory protein	AF152344	strongly expressed in ventral midline
B66	IGSF#3	XM_194109	subsets of sensory neuons, dorsal spinal cord
B67	embigin	BC014858	no expression
B68	b-nexilin	ENSMUST00000046045	no expression
B69	Eva (epithelial V-like protein)	NM_007962	no expression
B70	Sodium channel beta 1	NM_011322	no expression
B71	AMICA	BC050133	no expression
B72	Immunoglobulin-like receptor PIRA1	U96682	no expression
B73	Ly6g6d megakaryocyte-enhanced gene transcript 1/ Retinal cDNA	AK080731
B74	Adipocyte-specific protein 3	AB040488
B75	same as pc0475e	BC051643	no expression
B76	RIKEN 2900093B09	NM_021387	no expression
B77	Human MGC50831 homolog	NM_134109	no expression
B78	MSR2 (macrophage scavenger receptor 2) / MMAN-g, IFGP2, Igsr	XM_192933	no expression
